# Supplementary material for: Daikenchuto (TU‐100) shapes gut microbiota architecture and increases the production of ginsenoside metabolite compound K
Source: Pharmacol Res Perspect. 2016 Feb 10;4(1):e00215. doi: 10.1002/prp2.215 (PMC4777267; doi:10.1002/prp2.215)
Supplement: Supplementary file 3 — Table S1. The list of fecal bacterial genera analyzed in the present analysis. The difference between the mice fed with diet without TU‐100, and those with TU‐100 diet was analyzed by unpaired t test and the P values were shown. ND, not detected. [file PRP2-4-e00215-s003.xlsx]

## Sheet: SuppTableS1
Name	Phylum	Family	Control*		TU-100*		p-value#
			Average	SD	Average	SD
Faecalibacterium sp	Firmicutes	Ruminococcaceae	0	0	0.0102347	0.0174171	0.18612
Tannerella sp	Bacteroidetes	Porphyromonadaceae	6.71301	2.63731	4.63518	1.15251	0.303641
Prevotella sp	Bacteroidetes	Prevotellaceae	0.0576762	0.0186126	0.131298	0.0936389	0.151874
Johnsonella sp	Actinobacteria	Pseudonocardiaceae	8.34737	5.12594	5.91959	2.59554	0.504182
Oscillibacter valericigenes	Cyanobacteria	Phormidiaceae	0.486592	0.236447	0.568042	0.241016	0.648021
Spiroplasma culicicola	Spirochaetes	Borreliaceae	0	0	0	0	ND
Clostridium hathewayi	Firmicutes	Clostridiaceae	0.156432	0.0242376	0.136056	0.0886828	0.612355
Clostridium clostridioforme	Firmicutes	Clostridiaceae	0.0165159	0.0187168	0.104278	0.0582223	0.0323059
Anaerotruncus colihominis	Firmicutes	Ruminococcaceae	0.63142	0.207166	0.559453	0.304611	0.72728
Clostridium sp	Firmicutes	Clostridiaceae	19.1175	3.98234	27.2191	4.51157	0.0436873
Eubacterium sp	Firmicutes	Ruminococcaceae	12.4319	4.44363	8.81056	3.93328	0.305547
Bacillus sp	Firmicutes	Bacillaceae	1.0763	0.578618	0.356184	0.222448	0.155431
Moryella sp	Firmicutes	Lachnospiraceae	0.371659	0.208155	0.687478	0.355869	0.139213
Barnesiella intestinihominis	Bacteroidetes	Balneolaceae	0.417754	0.37559	0.439424	0.112013	0.930312
Acetivibrio sp	Cyanobacteria	Acaryochloridaceae	0	0	0.305443	0.66953	0.27962
Eggerthella sp	Actinobacteria	Coriobacteriaceae	0	0	0	0	ND
Spiroplasma velocicrescens	Spirochaetes	Borreliaceae	0.0127016	0.0219999	0.00842602	0.0226094	0.793513
Bacteroides uniformis	Bacteroidetes	Bacteroidaceae	0	0	0.00404924	0.0108652	0.363217
Subdoligranulum sp	Crenarchaeota	Sulfolobaceae	0.0607316	0.075561	0.179641	0.203113	0.227189
Oscillibacter sp	Cyanobacteria	Phormidiaceae	5.15743	3.21944	3.89804	1.80565	0.576356
Eubacterium coprostanoligenes	Firmicutes	Ruminococcaceae	1.14673	0.378286	1.07978	0.579425	0.85798
Bifidobacterium pseudolongum	Actinobacteria	Bifidobacteriaceae	0.0127016	0.0219999	0.0169772	0.0214124	0.794078
Oscillospira guilliermondii	Firmicutes	Ruminococcaceae	0.85825	0.444591	0.585385	0.362388	0.413415
Enterorhabdus mucosicola	Firmicutes	Enterococcaceae	0.0780063	0.0302206	0.080781	0.0472322	0.926324
Odoribacter laneus	Bacteroidetes	Odoribacteraceae	2.43419	0.945644	1.84851	0.538523	0.405812
Bifidobacterium sp	Actinobacteria	Bifidobacteriaceae	0.0207498	0.0188586	0.0331614	0.018637	0.429386
Spiroplasma sp	Spirochaetes	Borreliaceae	0	0	0	0	ND
Terrahaemophilus sp	Actinobacteria	Intrasporangiaceae	0	0	0	0	ND
Clostridium saccharogumia	Firmicutes	Clostridiaceae	0	0	0	0	ND
Catabacter sp	Firmicutes	Carnobacteriaceae	0	0	0.0111657	0.0194666	0.194253
Spiroplasma lampyridicola	Spirochaetes	Borreliaceae	0.00423388	0.00733329	0.0396361	0.0529259	0.153283
Clostridium indolis	Firmicutes	Clostridiaceae	0.135522	0.202628	0.195246	0.152837	0.685446
Clostridium lactatifermentans	Firmicutes	Clostridiaceae	0.39858	0.070248	0.602672	0.237132	0.101153
Haemophilus sp	Proteobacteria	Pasteurellaceae	0	0	0	0	ND
Porphyromonas sp	Bacteroidetes	Porphyromonadaceae	2.23889	0.905506	1.60915	0.386884	0.351377
Odoribacter splanchnicus	Bacteroidetes	Odoribacteraceae	0.165739	0.0677388	0.101551	0.0538843	0.285518
Cytophaga sp	Bacteroidetes	Cytophagaceae	0.545647	0.365535	0.278262	0.0969882	0.331897
Ruminococcus sp	Firmicutes	Ruminococcaceae	1.27517	0.221836	1.9397	0.776544	0.115976
Clostridium populeti	Firmicutes	Clostridiaceae	0.139916	0.011218	0.524957	0.196703	0.0030846
Clostridium sulfidigenes	Firmicutes	Clostridiaceae	0.0326926	0.0368815	0.159222	0.121021	0.0417039
Clostridium aldenense	Firmicutes	Clostridiaceae	0.138738	0.083943	0.220055	0.12739	0.275585
Pseudoflavonifractor capillosus	Actinobacteria	Microbacteriaceae	3.03271	1.63242	2.8828	1.27557	0.896641
Clostridium viride	Firmicutes	Clostridiaceae	0.10994	0.095279	0.137867	0.0632264	0.675575
Clostridium algidixylanolyticum	Firmicutes	Clostridiaceae	0.0580154	0.0554733	0.121431	0.0847707	0.26918
Clostridium leptum	Firmicutes	Clostridiaceae	0.588662	0.314604	0.649836	0.464759	0.815105
Hespellia porcina	Proteobacteria	Oxalobacteraceae	0.309829	0.239839	0.127766	0.0787512	0.317792
Barnesiella sp	Bacteroidetes	Balneolaceae	0.435986	0.214946	0.477236	0.251694	0.810206
Bryantella formatexigens	Bacteroidetes	Cryomorphaceae	0.975842	0.289776	0.374027	0.265644	0.0426826
Clostridium ramosum	Firmicutes	Clostridiaceae	0	0	0	0	ND
Bacteroides chinchillae	Bacteroidetes	Bacteroidaceae	0.00846776	0.0146666	0.00404924	0.0108652	0.67036
Oscillospira sp	Firmicutes	Ruminococcaceae	1.52983	0.709252	1.61816	0.849642	0.871482
Gracilibacter thermotolerans	Firmicutes	Gracilibacteraceae	0	0	0	0	ND
Clostridium saccharolyticum	Firmicutes	Clostridiaceae	0.914711	0.484227	0.523257	0.666823	0.345656
Parabacteroides sp	Bacteroidetes	Porphyromonadaceae	0.430772	0.161465	0.173234	0.270893	0.114013
Streptococcus macacae	Firmicutes	Streptococcaceae	0	0	0	0	ND
Arthromitus sp	Actinobacteria	Micrococcaceae	0	0	0	0	ND
Lactococcus sp	Firmicutes	Streptococcaceae	1.17589	0.13724	4.76992	2.60183	0.0308147
Roseburia intestinalis	Firmicutes	Lachnospiraceae	0.3584	0.250991	1.61611	0.86108	0.0201003
Streptococcus thermophilus	Firmicutes	Streptococcaceae	0	0	0	0	ND
Eubacterium plautii	Firmicutes	Ruminococcaceae	0.360216	0.191726	0.286009	0.1765	0.607836
Escherichia coli	Proteobacteria	Erythrobacteraceae	0	0	0.0276181	0.0456518	0.176598
Alistipes finegoldii	Proteobacteria	Chromatiaceae	0	0	0	0	ND
Clostridium orbiscindens	Firmicutes	Clostridiaceae	1.80139	0.999257	2.23405	1.20484	0.58113
Clostridium ruminantium	Firmicutes	Clostridiaceae	0.00423388	0.00733329	0.0499216	0.0671294	0.146207
Catabacter hongkongensis	Firmicutes	Carnobacteriaceae	0.012282	0.021273	0.022625	0.0376003	0.603942
Oribacterium sp	Firmicutes	Lachnospiraceae	0.0330317	0.0374336	0.162789	0.131916	0.0501189
Streptococcus sp	Firmicutes	Streptococcaceae	0.0860544	0.0558547	0.0950699	0.0863153	0.853581
Dorea sp	Firmicutes	Lachnospiraceae	0.138399	0.13239	0.138586	0.0175296	0.99829
Parabacteroides distasonis	Bacteroidetes	Porphyromonadaceae	3.14877	1.15078	1.4988	1.88369	0.142554
Desulfitobacterium hafniense	Firmicutes	Peptococcaceae	0	0	0	0	ND
Anaeroplasma abactoclasticum	Tenericutes	Anaeroplasmataceae	0.00846776	0.0146666	0.02163	0.0371111	0.452745
Lactobacillus murinus	Firmicutes	Lactobacillaceae	1.48751	2.07861	1.88617	0.569412	0.787098
Papillibacter cinnamivorans	Proteobacteria	Burkholderiaceae	0	0	0.0168601	0.029295	0.193101
Pontibacter sp	Bacteroidetes	Cytophagaceae	0.00846776	0.0146666	0.0160455	0.0122375	0.552827
Eubacterium plexicaudatum	Firmicutes	Ruminococcaceae	0.0702974	0.0739262	0.100471	0.12601	0.647544
Eubacterium dolichum	Firmicutes	Ruminococcaceae	0	0	0	0	ND
Prevotella ruminicola	Bacteroidetes	Prevotellaceae	0	0	0	0	ND
Ruminococcus flavefaciens	Firmicutes	Ruminococcaceae	0.234358	0.148087	0.179369	0.200108	0.659316
Robinsoniella peoriensis	Bacteroidetes	Flavobacteriaceae	0.0737724	0.036229	0.65303	1.00653	0.18402
Peptococcus sp	Firmicutes	Peptococcaceae	0.0165159	0.0187168	0.0837951	0.0414853	0.0259531
Bacteroides sp	Bacteroidetes	Bacteroidaceae	2.2445	0.733488	2.43427	0.395052	0.723983
Dehalobacterium formicoaceticum	Firmicutes	Dehalobacteriaceae	0.121883	0.146199	0.112568	0.049601	0.92318
Holdemania filiformis	Firmicutes	Erysipelotrichaceae	0.00846776	0.0146666	0	0	0.42265
Clostridium sphenoides	Firmicutes	Clostridiaceae	0.0948614	0.113824	0.145265	0.108068	0.552731
Roseburia sp	Firmicutes	Lachnospiraceae	0.61846	0.240479	0.330044	0.139808	0.160633
Eubacterium xylanophilum	Firmicutes	Ruminococcaceae	0.058435	0.0524965	0.0729978	0.0392062	0.697246
Paludibacter propionicigenes	Bacteroidetes	Porphyromonadaceae	0	0	0	0	ND
Pseudobutyrivibrio xylanivorans	Firmicutes	Lachnospiraceae	0.012282	0.021273	0.0263678	0.0320892	0.458611
Alistipes onderdonkii	Proteobacteria	Chromatiaceae	0.0508066	0.0879995	0.0922455	0.0721613	0.521612
Bilophila sp	Proteobacteria	Desulfovibrionaceae	0.645838	0.39571	0.323485	0.272229	0.292552
Bacteroides rodentium	Bacteroidetes	Bacteroidaceae	0	0	0.00404924	0.0108652	0.363217
Clostridium amygdalinum	Firmicutes	Clostridiaceae	0.623774	0.453537	0.229478	0.25305	0.267086
Turicibacter sanguinis	Firmicutes	Turicibacteraceae	0.172368	0.266232	0.198415	0.275833	0.894672
Bacteroides intestinalis	Bacteroidetes	Bacteroidaceae	0	0	0	0	ND
Peptococcus niger	Firmicutes	Peptococcaceae	0	0	0	0	ND
Bacteroides stercoris	Bacteroidetes	Bacteroidaceae	0.00423388	0.00733329	0	0	0.42265
Lactonifactor longoviformis	Firmicutes	Streptococcaceae	0.117988	0.0965259	0.0651006	0.0463558	0.453544
Alistipes sp	Proteobacteria	Chromatiaceae	0.120006	0.0738263	0.684369	0.287972	0.00385827
Clostridium polysaccharolyticum	Firmicutes	Clostridiaceae	0.134924	0.0739849	0.152178	0.0816797	0.759998
Clostridium symbiosum	Firmicutes	Clostridiaceae	0.098256	0.170184	0.200602	0.165937	0.431229
Bacteroides acidifaciens	Bacteroidetes	Bacteroidaceae	2.57794	1.41908	1.70074	1.25507	0.4156
Eubacterium ventriosum	Firmicutes	Ruminococcaceae	0	0	0	0	ND
Paraprevotella clara	Bacteroidetes	Paraprevotellaceae	0	0	0	0	ND
Coprobacillus cateniformis	Firmicutes	Erysipelotrichaceae	0	0	0	0	ND
Prevotella stercorea	Bacteroidetes	Prevotellaceae	0	0	0	0	ND
Clostridium thermocellum	Firmicutes	Clostridiaceae	0	0	0.0252515	0.021417	0.0453661
Coprococcus sp	Firmicutes	Lachnospiraceae	0.25493	0.107997	0.166057	0.0708065	0.31547
Gemella morbillorum	Firmicutes	Gemellaceae	0	0	0	0	ND
Paraprevotella xylaniphila	Bacteroidetes	Paraprevotellaceae	0	0	0	0	ND
Ruminococcus lactaris	Firmicutes	Ruminococcaceae	0.0530227	0.0349227	0.035646	0.0358512	0.52414
Bacteroides xylanolyticus	Bacteroidetes	Bacteroidaceae	0.0407407	0.0301755	0.0824743	0.0379221	0.129967
Clostridium boliviensis	Firmicutes	Clostridiaceae	0.0326926	0.0368815	0.0501853	0.0233937	0.527171
Butyrivibrio fibrisolvens	Firmicutes	Lachnospiraceae	0	0	0.00855122	0.014377	0.182119
Enterococcus sp	Firmicutes	Enterococcaceae	0	0	0	0	ND
Clostridium asparagiforme	Firmicutes	Clostridiaceae	0.0414995	0.0377173	0.145664	0.0680766	0.022779
Pseudomonas aeruginosa	Proteobacteria	Pseudomonadaceae	0	0	0	0	ND
Prevotella copri	Bacteroidetes	Prevotellaceae	0	0	0	0	ND
Clostridium chauvoei	Firmicutes	Clostridiaceae	0	0	0.00777122	0.0128447	0.176577
Bacteroides pectinophilus	Bacteroidetes	Bacteroidaceae	0.058435	0.0524965	0.062056	0.0271948	0.918372
Bacteroides eggerthii	Bacteroidetes	Bacteroidaceae	0	0	0	0	ND
Hydrogenoanaerobacterium saccharovorans	Aquificae	Aquificaceae	1.03655	0.632544	0.667372	0.531861	0.43754
Sporanaerobacter sp	Firmicutes	Tissierellaceae	0	0	0.0199182	0.0185414	0.0873292
Paludibacter sp	Bacteroidetes	Porphyromonadaceae	0.624953	0.418695	0.183759	0.156672	0.203903
Parabacteroides merdae	Bacteroidetes	Porphyromonadaceae	0.00423388	0.00733329	0	0	0.42265
Bacteroides thetaiotaomicron	Bacteroidetes	Bacteroidaceae	0.0127016	0.0219999	0.0194407	0.0139902	0.667464
Selenomonas ruminantium	Firmicutes	Veillonellaceae	0	0	0.0118325	0.00829864	0.230449
Clostridium spiroforme	Firmicutes	Clostridiaceae	0	0	0	0	ND
Clostridium fusiformis	Firmicutes	Clostridiaceae	0.501828	0.235518	0.642545	0.139515	0.418409
Lactobacillus sp	Firmicutes	Lactobacillaceae	1.488	1.56916	0.956709	0.482335	0.619394
Eubacterium biforme	Firmicutes	Ruminococcaceae	0.305834	0.240301	0	0	0.158317
Eubacterium desmolans	Firmicutes	Ruminococcaceae	0	0	0.0184459	0.0370197	0.245144
Alistipes putredinis	Proteobacteria	Chromatiaceae	0.126597	0.188266	0.115426	0.0927012	0.929449
Paraeggerthella hongkongensis	Proteobacteria	Rhodobacteraceae	0.012282	0.021273	0.0272505	0.0547842	0.554247
Coprobacillus sp	Firmicutes	Erysipelotrichaceae	0	0	0.00355821	0.00954769	0.363217
Clostridium herbivorans	Firmicutes	Clostridiaceae	0	0	0	0	ND
Lactococcus lactis	Firmicutes	Streptococcaceae	0.387396	0.115882	1.15292	0.611734	0.0195188
Mycoplasma sp	Tenericutes	Mycoplasmataceae	0	0	0	0	ND
Bacteroides sartorii	Bacteroidetes	Bacteroidaceae	0.00423388	0.00733329	0.0122987	0.0140689	0.294067
Prevotella albensis	Bacteroidetes	Prevotellaceae	0	0	0	0	ND
Clostridium scindens	Firmicutes	Clostridiaceae	0.548082	0.253672	0.509305	0.107344	0.820566
Parasutterella excrementihominis	Bacteroidetes	Paraprevotellaceae	0	0	0.00309272	0.00829864	0.363217
Olivibacter sitiensis	Bacteroidetes	Sphingobacteriaceae	0.0242248	0.0419586	0.00309272	0.00829864	0.475577
Acetanaerobacterium elongatum	Cyanobacteria	Acaryochloridaceae	0.175923	0.142879	0.251556	0.198437	0.522136
Vampirovibrio chlorellavorus	Firmicutes	Enterococcaceae	0.012282	0.021273	0.00618544	0.0165973	0.686962
Bacteroides ovatus	Bacteroidetes	Bacteroidaceae	0.0165159	0.0187168	0	0	0.266011
Desulfovibrio sp	Proteobacteria	Desulfovibrionaceae	0	0	0.00355821	0.00954769	0.363217
Parapedobacter sp	Bacteroidetes	Sphingobacteriaceae	0	0	0	0	ND
Lachnospira pectinoschiza	Firmicutes	Lachnospiraceae	0	0	0	0	ND
Desulfotomaculum guttoideum	Firmicutes	Peptococcaceae	0	0	0	0	ND
Flexibacter canadensis	Bacteroidetes	Flammeovirgaceae	0.00846776	0.0146666	0.0387259	0.0526089	0.222365
Staphylococcus sciuri	Firmicutes	Staphylococcaceae	0	0	0.00873973	0	0.363217
Parapedobacter koreensis	Bacteroidetes	Sphingobacteriaceae	0.012282	0.021273	0.0411365	0.0910634	0.457469
Barnesiella viscericola	Bacteroidetes	Balneolaceae	0.0753705	0.0762237	0.106906	0.0825183	0.591969
Bacteroides salyersiae	Bacteroidetes	Bacteroidaceae	0	0	0	0	ND
Atopostipes sp	Actinobacteria	Coriobacteriaceae	0	0	0	0	ND
Clostridium glycyrrhizinilyticum	Firmicutes	Clostridiaceae	0	0	0.00421301	0.0113047	0.363217
Rhodospirillum rubrum	Proteobacteria	Rhodospirillaceae	0.11729	0.120807	0.0161715	0.0277686	0.28295
Eubacterium tortuosum	Firmicutes	Ruminococcaceae	0	0	0	0	ND
Eubacterium rangiferina	Firmicutes	Ruminococcaceae	0	0	0.0134912	0.024635	0.210341
Oxobacter sp	Firmicutes	Clostridiaceae	0	0	0.00421301	0.0113047	0.363217
Blautia coccoides	Firmicutes	Lachnospiraceae	0	0	0	0	ND
Mucispirillum schaedleri	Deferribacteres	Deferribacteraceae	1.10317	1.31055	0.262403	0.243561	0.38215
Anaerotruncus sp	Firmicutes	Ruminococcaceae	0.012282	0.021273	0.0237188	0.040193	0.58569
Bacteroides caccae	Bacteroidetes	Bacteroidaceae	0.0619101	0.021778	0.0327681	0.0345506	0.173402
Alistipes shahii	Proteobacteria	Chromatiaceae	0	0	0.0435599	0.0199682	0.0121941
Dysgonomonas mossii	Bacteroidetes	Porphyromonadaceae	0	0	0	0	ND
Prevotella genomosp	Bacteroidetes	Prevotellaceae	0	0	0	0	ND
Klebsiella sp	Proteobacteria	Enterobacteriaceae	0	0	0	0	ND
Helicobacter sp	Proteobacteria	Helicobacteraceae	0.0575957	0.0787894	0.0113294	0.0196086	0.416562
Lactobacillus johnsonii	Firmicutes	Lactobacillaceae	1.48045	1.60718	0.460702	0.432363	0.386615
Dialister pneumosintes	Firmicutes	Veillonellaceae	0	0	0	0	ND
Ruminococcus gauvreauii	Firmicutes	Ruminococcaceae	0.024564	0.0425461	0.0161587	0.0189141	0.770225
Lachnobacterium sp	Firmicutes	Lachnospiraceae	0	0	0	0	ND
Helicobacter ganmani	Proteobacteria	Helicobacteraceae	0.0895295	0.0687738	0.157353	0.109469	0.329619
Roseburia hominis	Firmicutes	Lachnospiraceae	0	0	0.00355821	0.00954769	0.363217
Blautia sp	Firmicutes	Lachnospiraceae	0	0	0.00618544	0.0165973	0.363217
Coraliomargarita akajimensis	Verrucomicrobia	Puniceicoccaceae	0	0	0	0	ND
Staphylococcus sp	Firmicutes	Staphylococcaceae	0	0	0.0840375	0.00698971	0.00241333
Spiroplasma syrphidicola	Spirochaetes	Borreliaceae	0	0	0	0	ND
Blautia glucerasea	Firmicutes	Lachnospiraceae	0.0249836	0.0216456	0	0	0.183619
Bacteroides fragilis	Bacteroidetes	Bacteroidaceae	0.124999	0.0897484	0.245951	0.185474	0.273853
Bacteroides oleiciplenus	Bacteroidetes	Bacteroidaceae	0	0	0.00421301	0.0113047	0.363217
Clostridium innocuum	Firmicutes	Clostridiaceae	0.00423388	0.00733329	0	0	0.42265
Mycoplasma muris	Tenericutes	Mycoplasmataceae	0	0	0	0	ND
Porphyromonas macacae	Bacteroidetes	Porphyromonadaceae	0	0	0	0	ND
Rikenella sp	Bacteroidetes	Rikenellaceae	0	0	0	0	ND
Enterococcus faecium	Firmicutes	Enterococcaceae	0	0	0	0	ND
Desulfonispora sp	Proteobacteria	Desulfohalobiaceae	0	0	0	0	ND
Parapedobacter soli	Bacteroidetes	Sphingobacteriaceae	0	0	0	0	ND
Caldicoprobacter oshimai	Firmicutes	Caldicoprobacteraceae	0	0	0.00730573	0.0122375	0.180905
Eubacterium hallii	Firmicutes	Ruminococcaceae	0	0	0.0220424	0.0199565	0.0489493
Coriobacterium sp	Actinobacteria	Coriobacteriaceae	0	0	0	0	ND
Parabacteroides gordonii	Bacteroidetes	Porphyromonadaceae	0	0	0	0	ND
Proteus sp	Proteobacteria	Enterobacteriaceae	0	0	0.00618544	0.0165973	0.363217
Butyricicoccus pullicaecorum	Proteobacteria	Burkholderiaceae	0.0127016	0.0219999	0.00665093	0.0109731	0.688114
Clostridium paradoxum	Firmicutes	Clostridiaceae	0.00423388	0.00733329	0	0	0.42265
Anaerostipes sp	Firmicutes	Lachnospiraceae	0.0814814	0.060351	0.0909467	0.0794922	0.845123
Anaerophaga sp	Proteobacteria	Myxococcaceae	0	0	0.0392867	0.0348189	0.0292168
Dysgonomonas sp	Bacteroidetes	Porphyromonadaceae	0	0	0.00404924	0.0108652	0.363217
Bacteroides finegoldii	Bacteroidetes	Bacteroidaceae	0	0	0.00904225	0.0149922	0.177582
Bacteroides helcogenes	Bacteroidetes	Bacteroidaceae	0	0	0	0	ND
Clostridium aerotolerans	Firmicutes	Clostridiaceae	0.0330317	0.0374336	0.0618097	0.0734504	0.457921
Bacteroides paurosaccharolyticus	Bacteroidetes	Bacteroidaceae	0	0	0	0	ND
Acetitomaculum ruminis	Cyanobacteria	Acaryochloridaceae	0.0169355	0.0293332	0.00808573	0.0138843	0.660045
Alistipes indistinctus	Proteobacteria	Chromatiaceae	0	0	0	0	ND
Lactobacillus rogosae	Firmicutes	Lactobacillaceae	0	0	0	0	ND
Parabacteroides johnsonii	Bacteroidetes	Porphyromonadaceae	0.0165159	0.0187168	0.014979	0.040193	0.936052
Bacteroides xylanisolvens	Bacteroidetes	Bacteroidaceae	0.00846776	0.0146666	0	0	0.42265
Ehrlichia sp	Proteobacteria	Anaplasmataceae	0	0	0	0	ND
Clostridium citroniae	Firmicutes	Clostridiaceae	0	0	0	0	ND
Sphingobacterium sp	Bacteroidetes	Sphingobacteriaceae	0.246522	0.211973	0.421505	0.377364	0.426161
Eubacterium fissicatena	Firmicutes	Ruminococcaceae	0.00423388	0.00733329	0.0148876	0.0280414	0.387256
Clostridium bolteae	Firmicutes	Clostridiaceae	0.00423388	0.00733329	0.028504	0.0368759	0.163917
Rikenella microfusus	Bacteroidetes	Rikenellaceae	0.0962008	0.10987	0.240558	0.305038	0.307441
Adlercreutzia equolifaciens	Actinobacteria	Coriobacteriaceae	0.00423388	0.00733329	0.0237789	0.0220352	0.101233
Prolixibacter bellariivorans	Cyanobacteria	Pseudanabaenaceae	0.00423388	0.00733329	0	0	0.42265
Bacteroides galacturonicus	Bacteroidetes	Bacteroidaceae	0	0	0	0	ND
Helicobacter typhlonius	Proteobacteria	Helicobacteraceae	0.0165159	0.0187168	0.00842602	0.0226094	0.583296
Porphyromonas gingivicanis	Bacteroidetes	Porphyromonadaceae	0	0	0	0	ND
Sporobacter sp	Actinobacteria	Sporichthyaceae	0.00423388	0.00733329	0.0180717	0.038956	0.401249
Ethanoligenens harbinense	Firmicutes	Ruminococcaceae	0.012282	0.021273	0.0248206	0.0275793	0.483449
Clostridium phytofermentans	Firmicutes	Clostridiaceae	0	0	0	0	ND
Eubacterium ramulus	Firmicutes	Ruminococcaceae	0	0	0.0549965	0.12412	0.279173
Enterorhabdus caecimuris	Firmicutes	Enterococcaceae	0.012282	0.021273	0.0497967	0.0631886	0.223445
Lactobacillus gasseri	Firmicutes	Lactobacillaceae	0.0407407	0.0301755	0.00665093	0.0109731	0.183832
Pedobacter sp	Bacteroidetes	Sphingobacteriaceae	0	0	0	0	ND
Porphyromonas levii	Bacteroidetes	Porphyromonadaceae	0	0	0	0	ND
Veillonella sp	Firmicutes	Veillonellaceae	0	0	0	0	ND
Clostridium sordellii	Firmicutes	Clostridiaceae	0	0	0	0	ND
Bacteroides barnesiae	Bacteroidetes	Bacteroidaceae	0	0	0	0	ND
Peptoniphilus sp	Firmicutes	Tissierellaceae	0	0	0	0	ND
Escherichia sp	Proteobacteria	Erythrobacteraceae	0	0	0.019972	0.0535906	0.363217
Eubacterium rectale	Firmicutes	Ruminococcaceae	0	0	0.0126005	0.0141456	0.0798502
Enterococcus columbae	Firmicutes	Enterococcaceae	0	0	0.012639	0.0339141	0.363217
Catenibacterium sp	Firmicutes	Erysipelotrichaceae	0	0	0	0	ND
Veillonella dispar	Firmicutes	Veillonellaceae	0	0	0	0	ND
Aneurinibacillus thermoaerophilus	Firmicutes	Paenibacillaceae	0	0	0.0118205	0.0130291	0.0766449
Porphyromonas cangingivalis	Bacteroidetes	Porphyromonadaceae	0	0	0	0	ND
Sporobacter termitidis	Actinobacteria	Sporichthyaceae	0.0369264	0.0363515	0.00618544	0.0165973	0.277401
Lactobacillus reuteri	Firmicutes	Lactobacillaceae	0.0169355	0.0293332	0	0	0.42265
Bacteroides massiliensis	Bacteroidetes	Bacteroidaceae	0	0	0	0	ND
Clostridium methylpentosum	Firmicutes	Clostridiaceae	0.0530227	0.0349227	0.0990076	0.0589053	0.23671
Ruminococcus bromii	Firmicutes	Ruminococcaceae	0	0	0.0239682	0.0400089	0.179773
Eubacterium saphenum	Firmicutes	Ruminococcaceae	0	0	0	0	ND
Ruminococcus albus	Firmicutes	Ruminococcaceae	0	0	0	0	ND
Dialister sp	Firmicutes	Veillonellaceae	0	0	0	0	ND
Desulfitobacterium sp	Firmicutes	Peptococcaceae	0	0	0	0	ND
Clostridium difficile	Firmicutes	Clostridiaceae	0	0	0.00421301	0.0113047	0.363217
Desulfotomaculum sp	Firmicutes	Peptococcaceae	0	0	0	0	ND
Lachnobacterium bovis	Firmicutes	Lachnospiraceae	0	0	0.0246313	0.0351452	0.133147
Desulfobacca acetoxidans	Proteobacteria	Syntrophaceae	0.0127016	0.0219999	0.0183332	0.0326719	0.763213
Pantoea sp	Proteobacteria	Burkholderiaceae	0	0	0	0	ND
Parasporobacterium paucivorans	Bacteroidetes	Paraprevotellaceae	0	0	0.00842602	0.0226094	0.363217
Olsenella sp	Bacteroidetes	Flavobacteriaceae	0.121104	0.110337	0.13068	0.0814679	0.900712
Clostridium propionicum	Firmicutes	Clostridiaceae	0.00423388	0.00733329	0.0276894	0.0140014	0.0253862
Eubacterium siraeum	Firmicutes	Ruminococcaceae	0	0	0	0	ND
Erysipelothrix sp	Firmicutes	Erysipelotrichaceae	0	0	0	0	ND
Proteus vulgaris	Proteobacteria	Enterobacteriaceae	0	0	0	0	ND
Lutispora thermophila	Firmicutes	Gracilibacteraceae	0	0	0.0197297	0.025595	0.109396
Peptostreptococcus sp	Firmicutes	Peptostreptococcaceae	0.00423388	0.00733329	0.0158697	0.0202641	0.242537
Shigella sp	Proteobacteria	Shewanellaceae	0	0	0	0	ND
Clostridium sufflavum	Firmicutes	Clostridiaceae	0	0	0	0	ND
Blautia hydrogenotrophica	Firmicutes	Lachnospiraceae	0.0169355	0.0293332	0.0102091	0.018822	0.740889
Porphyromonas bennonis	Bacteroidetes	Porphyromonadaceae	0	0	0	0	ND
Clostridium bifermentans	Firmicutes	Clostridiaceae	0	0	0	0	ND
Finegoldia magna	Firmicutes	Tissierellaceae	0	0	0	0	ND
Alkalibacter sp	Firmicutes	Eubacteriaceae	0	0	0	0	ND
Flexithrix dorotheae	Bacteroidetes	Flammeovirgaceae	0	0	0	0	ND
Fusobacterium sp	Fusobacteria	Fusobacteriaceae	0	0	0	0	ND
Eubacterium contortum	Firmicutes	Ruminococcaceae	0.00846776	0.0146666	0.0707715	0.0326719	0.272907
Proteus myxofaciens	Proteobacteria	Enterobacteriaceae	0	0	0	0	ND
Butyricimonas virosa	Bacteroidetes	Odoribacteraceae	0	0	0	0	ND
Shuttleworthia sp	Firmicutes	Lachnospiraceae	0.0211694	0.0366665	0.0544494	0.0399637	0.287136
Clostridium perfringens	Firmicutes	Clostridiaceae	0	0	0	0	ND
Massilia sp	Proteobacteria	Aurantimonadaceae	0	0	0	0	ND
Blautia schinkii	Firmicutes	Lachnospiraceae	0	0	0	0	ND
Allobaculum stercoricanis	Firmicutes	Erysipelotrichaceae	0	0	0	0	ND
Prevotella oris	Bacteroidetes	Prevotellaceae	0	0	0	0	ND
Actinomyces sp	Actinobacteria	Actinomycetaceae	0	0	0	0	ND
Bacteroides clarus	Bacteroidetes	Bacteroidaceae	0	0	0	0	ND
Brucella sp	Firmicutes	Listeriaceae	0	0	0	0	ND
Phascolarctobacterium sp	Firmicutes	Veillonellaceae	0	0	0	0	ND
Howardella ureilytica	Firmicutes	Erysipelotrichaceae	0	0	0	0	ND
Geobacillus stearothermophilus	Firmicutes	Bacillaceae	0	0	0.00499301	0.0133977	0.363217
Stenotrophomonas sp	Proteobacteria	Xanthomonadaceae	0.0169355	0.0293332	0	0	0.42265
Klebsiella pneumoniae	Proteobacteria	Enterobacteriaceae	0	0	0	0	ND
Veillonella parvula	Firmicutes	Veillonellaceae	0	0	0	0	ND
Bacteroides plebeius	Bacteroidetes	Bacteroidaceae	0	0	0	0	ND
Delftia sp	Proteobacteria	Comamonadaceae	0	0	0	0	ND
Eubacterium oxidoreducens	Firmicutes	Ruminococcaceae	0	0	0	0	ND
Desulfitobacterium dichloroeliminans	Firmicutes	Peptococcaceae	0	0	0	0	ND
Prevotella loescheii	Bacteroidetes	Prevotellaceae	0	0	0	0	ND
Pseudomonas sp	Proteobacteria	Pseudomonadaceae	0	0	0	0	ND
Slackia isoflavoniconvertens	Actinobacteria	Coriobacteriaceae	0	0	0	0	ND
Mannheimia granulomatis	Proteobacteria	Pasteurellaceae	0	0	0	0	ND
Sutterella sp	Proteobacteria	Alcaligenaceae	0	0	0	0	ND
Arthrobacter sp	Actinobacteria	Micrococcaceae	0.00846776	0.0146666	0	0	0.42265
Sutterella stercoricanis	Proteobacteria	Alcaligenaceae	0	0	0	0	ND
Propionispira arboris	Fusobacteria	Fusobacteriaceae	0	0	0	0	ND
Enterobacter sp	Proteobacteria	Enterobacteriaceae	0	0	0	0	ND
Desulfovibrio piger	Proteobacteria	Desulfovibrionaceae	0	0	0	0	ND
Lactobacillus pontis	Firmicutes	Lactobacillaceae	0	0	0	0	ND
Eubacterium ruminantium	Firmicutes	Ruminococcaceae	0	0	0	0	ND
Roseospira sp	Proteobacteria	Rhodospirillaceae	0	0	0	0	ND
Lactobacillus fermentum	Firmicutes	Lactobacillaceae	0	0	0	0	ND
Eubacterium cylindroides	Firmicutes	Ruminococcaceae	0.012282	0.021273	0	0	0.42265
Granulicatella sp	Firmicutes	Carnobacteriaceae	0	0	0	0	ND
Klebsiella oxytoca	Proteobacteria	Enterobacteriaceae	0	0	0	0	ND
Aquaspirillum sp	Proteobacteria	Comamonadaceae	0.00846776	0.0146666	0	0	0.42265
Megasphaera sp	Firmicutes	Veillonellaceae	0	0	0	0	ND
Ralstonia sp	Proteobacteria	Oxalobacteraceae	0	0	0	0	ND
Pediococcus acidilactici	Firmicutes	Lactobacillaceae	0	0	0	0	ND
Prevotella maculosa	Bacteroidetes	Prevotellaceae	0	0	0	0	ND
Geobacillus sp	Firmicutes	Bacillaceae	0	0	0	0	ND
Marinilabilia salmonicolor	Proteobacteria	Marinicellaceae	0.00423388	0.00733329	0	0	0.42265
Microbulbifer sp	Proteobacteria	Alteromonadaceae	0	0	0	0	ND
Haemophilus haemolyticus	Proteobacteria	Pasteurellaceae	0	0	0	0	ND
Blautia hansenii	Firmicutes	Lachnospiraceae	0.00423388	0.00733329	0	0	0.42265
Flavobacterium sp	Bacteroidetes	Flavobacteriaceae	0	0	0.0121477	0.0325957	0.363217
Citrobacter sp	Proteobacteria	Enterobacteriaceae	0	0	0	0	ND
Staphylococcus xylosus	Firmicutes	Staphylococcaceae	0	0	0.0129527	0.0113047	0.205801
Lactobacillus helveticus	Firmicutes	Lactobacillaceae	0	0	0	0	ND
Bacteroides faecis	Bacteroidetes	Bacteroidaceae	0	0	0	0	ND
Eubacterium eligens	Firmicutes	Ruminococcaceae	0	0	0	0	ND
Candidatus Prevotella conceptionensis	Proteobacteria	Campylobacteraceae	0	0	0	0	ND
Blastococcus sp	Actinobacteria	Geodermatophilaceae	0	0	0	0	ND
Erysipelothrix tonsillarum	Firmicutes	Erysipelotrichaceae	0	0	0.00421301	0.0113047	0.363217
Faecalibacterium prausnitzii	Firmicutes	Ruminococcaceae	0	0	0	0	ND
Bacteroides graminisolvens	Bacteroidetes	Bacteroidaceae	0	0	0	0	ND
Afipia sp	Proteobacteria	Bradyrhizobiaceae	0	0	0	0	ND
Anaeroglobus geminatus	Firmicutes	Eubacteriaceae	0	0	0	0	ND
Clostridium fimetarium	Firmicutes	Clostridiaceae	0.00846776	0.0146666	0.00421301	0.0113047	0.682972
Rhodobacter capsulatus	Proteobacteria	Rhodobacteraceae	0	0	0	0	ND
Denitrobacterium detoxificans	Proteobacteria	Alcaligenaceae	0	0	0	0	ND
Lactobacillus crispatus	Firmicutes	Lactobacillaceae	0	0	0	0	ND
Gordonibacter pamelaeae	Actinobacteria	Gordoniaceae	0	0	0	0	ND
Novosphingobium nitrogenifigens	Proteobacteria	Sphingomonadaceae	0	0	0	0	ND
Roseospira marina	Proteobacteria	Rhodospirillaceae	0	0	0	0	ND
Micrococcus indicus	Actinobacteria	Micrococcaceae	0	0	0	0	ND
Lactobacillus kalixensis	Firmicutes	Lactobacillaceae	0	0	0	0	ND
Fusobacterium nucleatum	Fusobacteria	Fusobacteriaceae	0	0	0	0	ND
Micrococcus sp	Actinobacteria	Micrococcaceae	0	0	0	0	ND
Anaerofustis stercorihominis	Firmicutes	Eubacteriaceae	0	0	0	0	ND
Sutterella wadsworthensis	Proteobacteria	Alcaligenaceae	0	0	0	0	ND
Clostridium cellulosi	Firmicutes	Clostridiaceae	0	0	0	0	ND
Alcaligenes sp	Verrucomicrobia	Verrucomicrobiaceae	0	0	0	0	ND
Coprococcus catus	Firmicutes	Lachnospiraceae	0	0	0	0	ND
Caloramator sp	Firmicutes	Clostridiaceae	0	0	0	0	ND
Dorea longicatena	Firmicutes	Lachnospiraceae	0	0	0	0	ND
Leclercia adecarboxylata	Bacteroidetes	Cytophagaceae	0	0	0	0	ND
Acetivibrio cellulolyticus	Cyanobacteria	Acaryochloridaceae	0	0	0	0	ND
Catenibacterium mitsuokai	Firmicutes	Erysipelotrichaceae	0	0	0	0	ND
Shewanella sp	Proteobacteria	Shewanellaceae	0	0	0	0	ND
Subdoligranulum variabile	Crenarchaeota	Sulfolobaceae	0	0	0	0	ND
Bacteroides vulgatus	Bacteroidetes	Bacteroidaceae	0	0	0	0	ND
Eggerthella lenta	Actinobacteria	Coriobacteriaceae	0	0	0	0	ND
Bergeyella sp	Chloroflexi	Anaerolinaceae	0	0	0	0	ND
Vestibaculum illigatum	Actinobacteria	Micromonosporaceae	0	0	0	0	ND
Blautia luti	Firmicutes	Lachnospiraceae	0.012282	0.021273	0	0	0.42265
Coprococcus eutactus	Firmicutes	Lachnospiraceae	0	0	0	0	ND
Clostridium celatum	Firmicutes	Clostridiaceae	0	0	0.00920602	0.0152173	0.176598
Mucilaginibacter sp	Verrucomicrobia	Verrucomicrobiaceae	0	0	0	0	ND
Propionivibrio dicarboxylicus	Proteobacteria	Rhodocyclaceae	0	0	0	0	ND
Synergistes sp	Synergistetes	Synergistaceae	0	0	0	0	ND
Prevotella oulorum	Bacteroidetes	Prevotellaceae	0	0	0	0	ND
Anaerofilum sp	Firmicutes	Ruminococcaceae	0	0	0	0	ND
Brevundimonas sp	Proteobacteria	Caulobacteraceae	0	0	0	0	ND
Escherichia albertii	Proteobacteria	Erythrobacteraceae	0	0	0	0	ND
Clostridium chartatabidum	Firmicutes	Clostridiaceae	0	0	0	0	ND
Obesumbacterium sp	Proteobacteria	Alteromonadaceae	0	0	0	0	ND
Hespellia sp	Proteobacteria	Oxalobacteraceae	0.0211694	0.0366665	0.0218531	0.0271042	0.978811
Butyrivibrio crossotus	Firmicutes	Lachnospiraceae	0	0	0	0	ND
Porphyromonas catoniae	Bacteroidetes	Porphyromonadaceae	0	0	0	0	ND
Acidaminococcus fermentans	Firmicutes	Veillonellaceae	0	0	0	0	ND
Lactococcus raffinolactis	Firmicutes	Streptococcaceae	0	0	0.00499301	0.0133977	0.363217
Collinsella aerofaciens	Actinobacteria	Coriobacteriaceae	0	0	0	0	ND
Clostridium jejuense	Firmicutes	Clostridiaceae	0.00423388	0.00733329	0.0118325	0.00829864	0.457784
Prevotella amnii	Bacteroidetes	Prevotellaceae	0	0	0	0	ND
Frankia sp	Actinobacteria	Frankiaceae	0	0	0	0	ND
Sharpea azabuensis	Firmicutes	Erysipelotrichaceae	0	0	0	0	ND
Clostridium nexile	Firmicutes	Clostridiaceae	0	0	0	0	ND
Clostridium cellulolyticum	Firmicutes	Clostridiaceae	0.00423388	0.00733329	0.0365514	0.0720993	0.292917
Clostridium cocleatum	Firmicutes	Clostridiaceae	0	0	0	0	ND
Kytococcus sedentarius	Actinobacteria	Intrasporangiaceae	0	0	0	0	ND
Arthrobacter citreus	Actinobacteria	Micrococcaceae	0	0	0	0	ND
Roseburia cecicola	Firmicutes	Lachnospiraceae	0	0	0	0	ND
Lewinella sp	Bacteroidetes	Saprospiraceae	0.0457334	0.0399322	0.0130915	0.0224976	0.29003
Akkermansia sp	Verrucomicrobia	Verrucomicrobiaceae	0	0	0	0	ND
Lautropia sp	Proteobacteria	Burkholderiaceae	0	0	0	0	ND
Lactobacillus vaccinostercus	Firmicutes	Lactobacillaceae	0	0	0	0	ND
Streptosporangium sp	Actinobacteria	Streptosporangiaceae	0	0	0	0	ND
Alkaliflexus sp	Firmicutes	Aerococcaceae	0	0	0	0	ND
Thermoleophilum album	Firmicutes	Clostridiaceae	0	0	0	0	ND
Bacteroides nordii	Bacteroidetes	Bacteroidaceae	0.00423388	0.00733329	0	0	0.42265
Prevotella buccae	Bacteroidetes	Prevotellaceae	0	0	0	0	ND
Butyrivibrio sp	Firmicutes	Lachnospiraceae	0.00423388	0.00733329	0	0	0.42265
Neisseria sp	Proteobacteria	Neisseriaceae	0	0	0	0	ND
Desulfotomaculum alkaliphilum	Firmicutes	Peptococcaceae	0	0	0	0	ND
Nitrobacter sp	Proteobacteria	Bradyrhizobiaceae	0	0	0.0121477	0.0325957	0.363217
Dysgonomonas gadei	Bacteroidetes	Porphyromonadaceae	0	0	0	0	ND
Cronobacter sakazakii	Cyanobacteria	Cyanobacteriaceae	0	0	0	0	ND
Kluyvera georgiana	Proteobacteria	Enterobacteriaceae	0	0	0	0	ND
Shigella flexneri	Proteobacteria	Shewanellaceae	0	0	0	0	ND
Lactobacillus spicheri	Firmicutes	Lactobacillaceae	0	0	0	0	ND
Enterococcus faecalis	Firmicutes	Enterococcaceae	0	0	0.0118325	0.00829864	0.230449
Clostridium xylanovorans	Firmicutes	Clostridiaceae	0	0	0	0	ND
Clostridium aminovalericum	Firmicutes	Clostridiaceae	0	0	0.00355821	0.00954769	0.363217
Clostridium hylemonae	Firmicutes	Clostridiaceae	0	0	0.0203837	0.0134297	0.0528245
Clostridium aminobutyricum	Firmicutes	Clostridiaceae	0	0	0	0	ND
Kluyvera cryocrescens	Proteobacteria	Enterobacteriaceae	0	0	0	0	ND
Turicibacter sp	Firmicutes	Turicibacteraceae	0	0	0	0	ND
Desulfomonas oviles	Proteobacteria	Desulfomicrobiaceae	0	0	0	0	ND
Prevotella bryantii	Bacteroidetes	Prevotellaceae	0	0	0	0	ND
Selenomonas sp	Firmicutes	Veillonellaceae	0.0365068	0.0363384	0.00714196	0.0119096	0.294738
Nitrospina sp	Proteobacteria	Nitrospinaceae	0	0	0	0	ND
Ruminococcus gnavus	Firmicutes	Ruminococcaceae	0	0	0	0	ND
Actinomyces meyeri	Actinobacteria	Actinomycetaceae	0	0	0	0	ND
Pseudobutyrivibrio ruminis	Firmicutes	Lachnospiraceae	0	0	0	0	ND
Campylobacter sp	Proteobacteria	Campylobacteraceae	0	0	0	0	ND
Burkholderia sp	Proteobacteria	Burkholderiaceae	0	0	0	0	ND
Serratia marcescens	Proteobacteria	Enterobacteriaceae	0	0	0	0	ND
Epulopiscium sp	Firmicutes	Lachnospiraceae	0	0	0.00873973	0	0.363217
Enterococcus hawaiiensis	Firmicutes	Enterococcaceae	0	0	0	0	ND
Variovorax sp	Proteobacteria	Comamonadaceae	0	0	0	0	ND
Rhodanobacter sp	Proteobacteria	Xanthomonadaceae	0	0	0	0	ND
Proteus mirabilis	Proteobacteria	Enterobacteriaceae	0	0	0	0	ND
Photorhabdus luminescens	Proteobacteria	Enterobacteriaceae	0	0	0	0	ND
Eubacterium saburreum	Firmicutes	Ruminococcaceae	0.00846776	0.0146666	0.00309272	0.00829864	0.599713
Salmonella bongori	Proteobacteria	Enterobacteriaceae	0	0	0	0	ND
Klebsiella singaporensis	Proteobacteria	Enterobacteriaceae	0	0	0	0	ND
Lactobacillus algidus	Firmicutes	Lactobacillaceae	0	0	0	0	ND
Lactobacillus animalis	Firmicutes	Lactobacillaceae	0.00423388	0.00733329	0.00920602	0.0152173	0.513802
Hydrogenoanaerobacterium sp	Aquificae	Aquificaceae	0	0	0.00404924	0.0108652	0.363217
Campylobacter concisus	Proteobacteria	Campylobacteraceae	0	0	0	0	ND
Tissierella sp	Firmicutes	Clostridiaceae	0	0	0	0	ND
Proteus penneri	Proteobacteria	Enterobacteriaceae	0	0	0	0	ND
Porphyromonas canis	Bacteroidetes	Porphyromonadaceae	0	0	0	0	ND
Pseudobutyrivibrio sp	Firmicutes	Lachnospiraceae	0	0	0	0	ND
Vibrio fluvialis	Proteobacteria	Vibrionaceae	0	0	0	0	ND
Ruminococcus callidus	Firmicutes	Ruminococcaceae	0	0	0	0	ND
Aggregatibacter segnis	Proteobacteria	Pasteurellaceae	0	0	0	0	ND
Hespellia stercorisuis	Proteobacteria	Oxalobacteraceae	0	0	0	0	ND
Aureimonas pelagi	Proteobacteria	Aurantimonadaceae	0	0	0	0	ND
Clavibacter michiganensis	Actinobacteria	Microbacteriaceae	0	0	0	0	ND
Streptococcus salivarius	Firmicutes	Streptococcaceae	0	0	0	0	ND
Rhodovulum sp	Proteobacteria	Rhodobacteraceae	0	0	0	0	ND
Lactobacillus vaginalis	Firmicutes	Lactobacillaceae	0	0	0	0	ND
Planomicrobium sp	Firmicutes	Planococcaceae	0	0	0	0	ND
Ruminococcus obeum	Firmicutes	Ruminococcaceae	0	0	0	0	ND
Moryella indoligenes	Firmicutes	Lachnospiraceae	0.00423388	0.00733329	0.0448265	0.048137	0.0958364
Allisonella sp	Proteobacteria	Moraxellaceae	0	0	0	0	ND
Butyricimonas synergistica	Bacteroidetes	Odoribacteraceae	0	0	0	0	ND
Edwardsiella tarda	Proteobacteria	Enterobacteriaceae	0	0	0	0	ND
Flexibacter sp	Bacteroidetes	Flammeovirgaceae	0	0	0	0	ND
Desulfosporosinus sp	Firmicutes	Peptococcaceae	0	0	0	0	ND
Enterobacter cloacae	Proteobacteria	Enterobacteriaceae	0	0	0	0	ND
Pseudomonas alcaligenes	Proteobacteria	Pseudomonadaceae	0	0	0	0	ND
Catonella sp	Firmicutes	Lachnospiraceae	0	0	0.00309272	0.00829864	0.363217
Saprospira sp	Bacteroidetes	Saprospiraceae	0	0	0	0	ND
Dethiosulfatibacter sp	Firmicutes	Tissierellaceae	0	0	0.00404924	0.0108652	0.363217
Bacteroidales bacterium	Proteobacteria	Bacteriovoracaceae	0.0211694	0.0366665	0.00927816	0.0248959	0.644742
Mycobacterium sp	Actinobacteria	Mycobacteriaceae	0	0	0	0	ND
Burkholderia cepacia	Proteobacteria	Burkholderiaceae	0	0	0	0	ND
Bacteroides salanitronis	Bacteroidetes	Bacteroidaceae	0	0	0.00998602	0.0267953	0.363217
Eubacterium cellulosolvens	Firmicutes	Ruminococcaceae	0	0	0	0	ND
Micrococcus luteus	Actinobacteria	Micrococcaceae	0	0	0	0	ND
Tepidimonas arfidensis	Proteobacteria	Comamonadaceae	0	0	0	0	ND
Enterococcus casseliflavus	Firmicutes	Enterococcaceae	0	0	0.00404924	0.0108652	0.363217
Bacteroides coprophilus	Bacteroidetes	Bacteroidaceae	0	0	0	0	ND
Fusibacter sp	Firmicutes	Acidaminobacteraceae	0	0	0	0	ND
Sedimentibacter sp	Firmicutes	Tissierellaceae	0	0	0.00404924	0.0108652	0.363217
Nocardia sp	Actinobacteria	Nocardiaceae	0	0	0	0	ND
Clostridium alkalicellulosi	Firmicutes	Clostridiaceae	0	0	0	0	ND
Geobacter sp	Proteobacteria	Geobacteraceae	0	0	0.0148876	0.0280414	0.221492
Capnocytophaga canimorsus	Bacteroidetes	Flavobacteriaceae	0.00423388	0.00733329	0	0	0.42265
Symbiothrix dinenymphae	Firmicutes	Symbiobacteriaceae	0	0	0	0	ND
Porphyromonas gingivalis	Bacteroidetes	Porphyromonadaceae	0	0	0	0	ND
Dysgonomonas capnocytophagoides	Bacteroidetes	Porphyromonadaceae	0	0	0	0	ND
Slackia heliotrinireducens	Actinobacteria	Coriobacteriaceae	0	0	0	0	ND
Kribbella sp	Actinobacteria	Nocardioidaceae	0	0	0	0	ND
Nocardiopsis sp	Actinobacteria	Nocardiopsaceae	0	0	0	0	ND
Catonella morbi	Firmicutes	Lachnospiraceae	0	0	0	0	ND
Porphyromonas endodontalis	Bacteroidetes	Porphyromonadaceae	0	0	0.00404924	0.0108652	0.363217
Raoultella terrigena	Proteobacteria	Comamonadaceae	0	0	0	0	ND
Cytophaga fermentans	Bacteroidetes	Cytophagaceae	0	0	0	0	ND
Hallella sp	Bacteroidetes	Saprospiraceae	0	0	0	0	ND
Clostridium piliforme	Firmicutes	Clostridiaceae	0	0	0	0	ND
Blautia producta	Firmicutes	Lachnospiraceae	0	0	0	0	ND
Caldilinea sp	Chloroflexi	Caldilineaceae	0	0	0	0	ND
Tannerella forsythia	Bacteroidetes	Porphyromonadaceae	0.00423388	0.00733329	0.0118325	0.00829864	0.457784
Capnocytophaga granulosa	Bacteroidetes	Flavobacteriaceae	0	0	0	0	ND
Clostridium litorale	Firmicutes	Clostridiaceae	0	0	0	0	ND
Enterobacter hormaechei	Proteobacteria	Enterobacteriaceae	0	0	0	0	ND
Sporobacterium sp	Actinobacteria	Sporichthyaceae	0	0	0	0	ND
Klebsiella variicola	Proteobacteria	Enterobacteriaceae	0	0	0	0	ND
Prevotella micans	Bacteroidetes	Prevotellaceae	0	0	0	0	ND
Terrahaemophilus aromaticivorans	Actinobacteria	Intrasporangiaceae	0	0	0	0	ND
Burkholderia mimosarum	Proteobacteria	Burkholderiaceae	0	0	0	0	ND
Prevotella denticola	Bacteroidetes	Prevotellaceae	0	0	0	0	ND
Stenotrophomonas maltophilia	Proteobacteria	Xanthomonadaceae	0	0	0	0	ND
Brevundimonas diminuta	Proteobacteria	Caulobacteraceae	0	0	0	0	ND
Atopobium rimae	Actinobacteria	Coriobacteriaceae	0	0	0	0	ND
Rhodospirillum sp	Proteobacteria	Rhodospirillaceae	0.00423388	0.00733329	0	0	0.42265
Bacteroides heparinolyticus	Bacteroidetes	Bacteroidaceae	0	0	0	0	ND
Anaeroglobus sp	Firmicutes	Eubacteriaceae	0	0	0	0	ND
Oribacterium sinus	Firmicutes	Lachnospiraceae	0	0	0	0	ND
Dialister succinatiphilus	Firmicutes	Veillonellaceae	0	0	0	0	ND
Enterococcus cecorum	Firmicutes	Enterococcaceae	0	0	0.00309272	0.00829864	0.363217
Streptococcus thoraltensis	Firmicutes	Streptococcaceae	0	0	0	0	ND
Gracilibacter sp	Firmicutes	Gracilibacteraceae	0	0	0	0	ND
Agrobacterium sp	Proteobacteria	Rhizobiaceae	0	0	0	0	ND
Nubsella zeaxanthinifaciens	Proteobacteria	Alteromonadaceae	0	0	0	0	ND
Lactobacillus casei	Firmicutes	Lactobacillaceae	0	0	0	0	ND
Peptostreptococcus stomatis	Firmicutes	Peptostreptococcaceae	0.00423388	0.00733329	0	0	0.42265
Facklamia sp	Firmicutes	Aerococcaceae	0	0	0	0	ND
Megasphaera elsdenii	Firmicutes	Veillonellaceae	0	0	0	0	ND
Frigovirgula patagoniensis	Actinobacteria	Microbacteriaceae	0.00423388	0.00733329	0.00904225	0.0149922	0.523432
Megamonas funiformis	Firmicutes	Veillonellaceae	0	0	0	0	ND
Lactobacillus ruminis	Firmicutes	Lactobacillaceae	0	0	0	0	ND
Clostridium botulinum	Firmicutes	Clostridiaceae	0	0	0	0	ND
Staphylococcus epidermidis	Firmicutes	Staphylococcaceae	0	0	0	0	ND
Tropheryma whipplei	Cyanobacteria	Phormidiaceae	0	0	0	0	ND
Alkaliphilus metalliredigens	Firmicutes	Clostridiaceae	0	0	0	0	ND
Gemella sp	Firmicutes	Gemellaceae	0	0	0	0	ND
Streptococcus canis	Firmicutes	Streptococcaceae	0	0	0.00499301	0.0133977	0.363217
Haloplasma contractile	Euryarchaeota	Halobacteriaceae	0	0	0.0202462	0.0543262	0.363217
Clostridium aminophilum	Firmicutes	Clostridiaceae	0	0	0	0	ND
Atopobium sp	Actinobacteria	Coriobacteriaceae	0	0	0	0	ND
Allisonella histaminiformans	Proteobacteria	Moraxellaceae	0	0	0	0	ND
Anaerostipes caccae	Firmicutes	Lachnospiraceae	0	0	0.0116567	0.0214391	0.212905
Dethiosulfovibrio acidaminovorans	Firmicutes	Tissierellaceae	0	0	0	0	ND
Clostridium putrefaciens	Firmicutes	Clostridiaceae	0	0	0	0	ND
Anaerosporobacter mobilis	Proteobacteria	Rhodobacteraceae	0	0	0.00404924	0.0108652	0.363217
Lactobacillus plantarum	Firmicutes	Lactobacillaceae	0	0	0	0	ND
Acidaminococcus intestini	Firmicutes	Veillonellaceae	0	0	0	0	ND
Syntrophorhabdus sp	Firmicutes	Syntrophomonadaceae	0	0	0	0	ND
Enterococcus hirae	Firmicutes	Enterococcaceae	0	0	0	0	ND
Lactobacillus rhamnosus	Firmicutes	Lactobacillaceae	0	0	0	0	ND
Pseudomonas putida	Proteobacteria	Pseudomonadaceae	0	0	0	0	ND
Streptococcus sobrinus	Firmicutes	Streptococcaceae	0	0	0	0	ND
Actinobacillus sp	Proteobacteria	Pasteurellaceae	0	0	0	0	ND
Acinetobacter sp	Proteobacteria	Moraxellaceae	0.00423388	0.00733329	0.00711642	0.0190954	0.738023
Schlegelella sp	Proteobacteria	Comamonadaceae	0	0	0	0	ND
Clostridium colinum	Firmicutes	Clostridiaceae	0	0	0	0	ND
Desulfotomaculum halophilum	Firmicutes	Peptococcaceae	0	0	0	0	ND
Capnocytophaga sp	Bacteroidetes	Flavobacteriaceae	0	0	0	0	ND
Collinsella sp	Actinobacteria	Coriobacteriaceae	0	0	0	0	ND
Clostridium hungatei	Firmicutes	Clostridiaceae	0	0	0	0	ND
Lactobacillus paracasei	Firmicutes	Lactobacillaceae	0	0	0	0	ND
Thermoanaerobacter sp	Firmicutes	Thermoanaerobacteraceae	0	0	0	0	ND
Clostridium bovipellis	Firmicutes	Clostridiaceae	0	0	0	0	ND
Pelotomaculum thermopropionicum	Firmicutes	Peptococcaceae	0	0	0	0	ND
Streptacidiphilus sp	Actinobacteria	Streptomycetaceae	0	0	0	0	ND
Streptococcus pleomorphus	Firmicutes	Streptococcaceae	0	0	0	0	ND
Lactobacillus salivarius	Firmicutes	Lactobacillaceae	0	0	0	0	ND
Pseudomonas stutzeri	Proteobacteria	Pseudomonadaceae	0	0	0	0	ND
Clostridium cadaveris	Firmicutes	Clostridiaceae	0	0	0	0	ND
Sphingomonas sp	Proteobacteria	Sphingomonadaceae	0	0	0	0	ND
Pelotomaculum propionicicum	Firmicutes	Peptococcaceae	0	0	0	0	ND
Victivallis vadensis	Proteobacteria	Vibrionaceae	0	0	0	0	ND
Streptococcus pyogenes	Firmicutes	Streptococcaceae	0	0	0	0	ND
Staphylococcus vitulinus	Firmicutes	Staphylococcaceae	0	0	0	0	ND
Collinsella stercoris	Actinobacteria	Coriobacteriaceae	0	0	0	0	ND
Enterococcus durans	Firmicutes	Enterococcaceae	0	0	0	0	ND
Providencia sp	Proteobacteria	Enterobacteriaceae	0	0	0	0	ND
Pectobacterium carotovorum	Firmicutes	Veillonellaceae	0	0	0	0	ND
Oxalobacter sp	Proteobacteria	Oxalobacteraceae	0	0	0	0	ND
Streptococcus gallolyticus	Firmicutes	Streptococcaceae	0	0	0	0	ND
Clostridium pasteurianum	Firmicutes	Clostridiaceae	0	0	0	0	ND
Pseudoalteromonas sp	Proteobacteria	Pseudoalteromonadaceae	0	0	0	0	ND
Sporobacterium olearium	Actinobacteria	Sporichthyaceae	0	0	0	0	ND
Methylobacterium sp	Proteobacteria	Methylobacteriaceae	0	0	0	0	ND
Sarcina sp	Firmicutes	Clostridiaceae	0	0	0	0	ND
Bacillus pumilus	Firmicutes	Bacillaceae	0	0	0	0	ND
Mahella australiensis	Proteobacteria	Rhodospirillaceae	0	0	0	0	ND
Herbaspirillum sp	Proteobacteria	Oxalobacteraceae	0	0	0	0	ND
Streptococcus constellatus	Firmicutes	Streptococcaceae	0	0	0	0	ND
Streptococcus luteciae	Firmicutes	Streptococcaceae	0	0	0	0	ND
Aquiluna sp	Aquificae	Aquificaceae	0	0	0	0	ND
Escherichia blattae	Proteobacteria	Erythrobacteraceae	0	0	0	0	ND
Microbacterium sp	Actinobacteria	Microbacteriaceae	0	0	0	0	ND
Xenorhabdus bovienii	Proteobacteria	Comamonadaceae	0	0	0	0	ND
Alkalibacterium sp	Firmicutes	Aerococcaceae	0	0	0	0	ND
Actinomyces radingae	Actinobacteria	Actinomycetaceae	0	0	0	0	ND
Thermomonas sp	Proteobacteria	Xanthomonadaceae	0	0	0	0	ND
Dethiosulfovibrio peptidovorans	Firmicutes	Tissierellaceae	0	0	0	0	ND
Clostridium islandicum	Firmicutes	Clostridiaceae	0	0	0	0	ND
Streptococcus pneumoniae	Firmicutes	Streptococcaceae	0.00423388	0.00733329	0	0	0.42265
Parvimonas micra	Firmicutes	Tissierellaceae	0	0	0.00499301	0.0133977	0.363217
Zeaxanthinibacter enoshimensis	Proteobacteria	Alteromonadaceae	0	0	0	0	ND
Flexistipes sp Synergistetes	Deferribacteres	Deferribacteraceae	0	0	0	0	ND
Staphylococcus capitis	Firmicutes	Staphylococcaceae	0	0	0	0	ND
Butyrivibrio hungatei	Firmicutes	Lachnospiraceae	0	0	0.0111657	0.0194666	0.194253
Dethiosulfovibrio sp	Firmicutes	Tissierellaceae	0	0	0	0	ND
Streptococcus vestibularis	Firmicutes	Streptococcaceae	0	0	0	0	ND
Campylobacter curvus	Proteobacteria	Campylobacteraceae	0	0	0	0	ND
Paenibacillus sp	Firmicutes	Paenibacillaceae	0	0	0	0	ND
Enterococcus devriesei	Firmicutes	Enterococcaceae	0	0	0	0	ND
Haemophilus parainfluenzae	Proteobacteria	Pasteurellaceae	0	0	0	0	ND
Acidobacterium sp	Acidobacteria	Acidobacteriaceae	0	0	0	0	ND
Capnocytophaga ochracea	Bacteroidetes	Flavobacteriaceae	0	0	0.00404924	0.0108652	0.363217
Thiothrix sp	Proteobacteria	Thiotrichaceae	0	0	0	0	ND
Staphylococcus saprophyticus	Firmicutes	Staphylococcaceae	0	0	0	0	ND
Porphyromonas cansulci	Bacteroidetes	Porphyromonadaceae	0	0	0	0	ND
Pseudomonas nitroreducens	Proteobacteria	Pseudomonadaceae	0	0	0	0	ND
Cryptobacterium sp	Bacteroidetes	Cryomorphaceae	0	0	0	0	ND
Lutaonella thermophilus	Verrucomicrobia	Methylacidiphilaceae	0	0	0.00998602	0.0267953	0.363217
Curtobacterium sp	Actinobacteria	Microbacteriaceae	0	0	0	0	ND
Pantoea agglomerans	Proteobacteria	Burkholderiaceae	0	0	0	0	ND
Thermovirga sp	Synergistetes	Thermovirgaceae	0	0	0	0	ND
Gemella sanguinis	Firmicutes	Gemellaceae	0	0	0	0	ND
Actinomadura kijaniata	Actinobacteria	Thermomonosporaceae	0	0	0	0	ND
Shuttleworthia satelles	Firmicutes	Lachnospiraceae	0	0	0	0	ND
Microbacterium terregens	Actinobacteria	Microbacteriaceae	0	0	0	0	ND
Raoultella sp	Proteobacteria	Comamonadaceae	0	0	0	0	ND
Lactobacillus jensenii	Firmicutes	Lactobacillaceae	0	0	0	0	ND
Lactobacillus satsumensis	Firmicutes	Lactobacillaceae	0	0	0	0	ND
Clostridium glycolicum	Firmicutes	Clostridiaceae	0	0	0	0	ND
Fastidiosipila sanguinis	Firmicutes	Ruminococcaceae	0	0	0	0	ND
Streptococcus parasanguinis	Firmicutes	Streptococcaceae	0	0	0	0	ND
Ethanoligenens sp	Firmicutes	Ruminococcaceae	0	0	0	0	ND
Clostridium caliptrosporum	Firmicutes	Clostridiaceae	0	0	0	0	ND
Enterococcus italicus	Firmicutes	Enterococcaceae	0	0	0	0	ND
Propionibacterium sp	Actinobacteria	Propionibacteriaceae	0	0	0	0	ND
Lactobacillus amylolyticus	Firmicutes	Lactobacillaceae	0	0	0	0	ND
Microscilla sp	Bacteroidetes	Cytophagaceae	0	0	0	0	ND
Chitinophaga sp	Bacteroidetes	Chitinophagaceae	0	0	0	0	ND
Streptococcus mitis	Firmicutes	Streptococcaceae	0	0	0	0	ND
Mycoplasma insons	Tenericutes	Mycoplasmataceae	0	0	0	0	ND
Bifidobacterium dentium	Actinobacteria	Bifidobacteriaceae	0	0	0	0	ND
Crocinitomix sp	Bacteroidetes	Cryomorphaceae	0	0	0	0	ND
Enterococcus dispar	Firmicutes	Enterococcaceae	0	0	0	0	ND
Novosphingobium sp	Proteobacteria	Sphingomonadaceae	0.0127016	0.0219999	0	0	0.42265
Anaerovirgula sp	Firmicutes	Veillonellaceae	0	0	0	0	ND
Lactobacillus delbrueckii	Firmicutes	Lactobacillaceae	0	0	0	0	ND
Lactobacillus tucceti	Firmicutes	Lactobacillaceae	0	0	0	0	ND
Acinetobacter johnsonii	Proteobacteria	Moraxellaceae	0.00423388	0.00733329	0	0	0.42265
Lactobacillus agilis	Firmicutes	Lactobacillaceae	0.00423388	0.00733329	0	0	0.42265
Rhizobium gallicum	Proteobacteria	Rhizobiaceae	0.00846776	0.0146666	0	0	0.42265
Collinsella tanakaei	Actinobacteria	Coriobacteriaceae	0	0	0	0	ND
Owenweeksia sp	Bacteroidetes	Cryomorphaceae	0.00846776	0.0146666	0	0	0.42265
Pediococcus ethanolidurans	Firmicutes	Lactobacillaceae	0.00846776	0.0146666	0	0	0.42265
Lactobacillus equi	Firmicutes	Lactobacillaceae	0	0	0.0118325	0.00829864	0.230449
Amycolatopsis coloradensis	Actinobacteria	Pseudonocardiaceae	0	0	0	0	ND
Xylanibacter oryzae	Euryarchaeota	Halobacteriaceae	0	0	0.00309272	0.00829864	0.363217
Pilibacter termitis	Proteobacteria	Alcaligenaceae	0	0	0.00665093	0.0109731	0.175992
Dethiosulfatibacter aminovorans	Firmicutes	Tissierellaceae	0	0	0.00355821	0.00954769	0.363217
Bacillus licheniformis	Firmicutes	Bacillaceae	0	0	0	0	ND
Spiroplasma tabanidicola	Spirochaetes	Borreliaceae	0	0	0	0	ND
Enterococcus pallens	Firmicutes	Enterococcaceae	0	0	0.00309272	0.00829864	0.363217
Chelatococcus sp	Proteobacteria	Beijerinckiaceae	0	0	0	0	ND
Bifidobacterium bifidum	Actinobacteria	Bifidobacteriaceae	0	0	0	0	ND
Eikenella sp	Proteobacteria	Neisseriaceae	0	0	0	0	ND
Streptococcus equinus	Firmicutes	Streptococcaceae	0	0	0	0	ND
Lactobacillus paralimentarius	Firmicutes	Lactobacillaceae	0	0	0	0	ND
Streptococcus anginosus	Firmicutes	Streptococcaceae	0	0	0	0	ND
Propionibacterium freudenreichii	Actinobacteria	Propionibacteriaceae	0	0	0	0	ND
Lactobacillus sakei	Firmicutes	Lactobacillaceae	0	0	0	0	ND
Lactobacillus oris	Firmicutes	Lactobacillaceae	0	0	0	0	ND
Rothia nasimurium	Actinobacteria	Micrococcaceae	0	0	0	0	ND
Clostridium quinii	Firmicutes	Clostridiaceae	0	0	0.00355821	0.00954769	0.363217
Flexistipes sp	Deferribacteres	Deferribacteraceae	0	0	0	0	ND
Actinomyces oricola	Actinobacteria	Actinomycetaceae	0	0	0	0	ND
Lactobacillus manihotivorans	Firmicutes	Lactobacillaceae	0	0	0	0	ND
Streptococcus gordonii	Firmicutes	Streptococcaceae	0	0	0	0	ND
Denitrobacterium sp	Proteobacteria	Alcaligenaceae	0	0	0	0	ND
Serratia sp	Proteobacteria	Enterobacteriaceae	0	0	0	0	ND
Parvimonas sp	Firmicutes	Tissierellaceae	0	0	0	0	ND
Abiotrophia sp	Firmicutes	Aerococcaceae	0	0	0	0	ND
Rothia sp	Actinobacteria	Micrococcaceae	0	0	0	0	ND
Georgenia sp	Actinobacteria	Bogoriellaceae	0	0	0	0	ND
Roseiflexus sp	Chloroflexi	Roseiflexaceae	0	0	0	0	ND
Lactobacillus concavus	Firmicutes	Lactobacillaceae	0	0	0	0	ND
Clostridium lentocellum	Firmicutes	Clostridiaceae	0	0	0	0	ND
Ruminofilibacter xylanolyticum	Firmicutes	Ruminococcaceae	0	0	0	0	ND
Moorella sp	Firmicutes	Thermoanaerobacteraceae	0	0	0	0	ND
Galbibacter mesophilus	Euryarchaeota	Halobacteriaceae	0	0	0	0	ND
Porphyromonas gulae	Bacteroidetes	Porphyromonadaceae	0	0	0	0	ND
Pasteurella pneumotropica	Proteobacteria	Pasteurellaceae	0	0	0	0	ND
Anaeroplasma varium	Tenericutes	Anaeroplasmataceae	0.00423388	0.00733329	0	0	0.42265
Staphylococcus cohnii	Firmicutes	Staphylococcaceae	0	0	0	0	ND
Clostridium sporosphaeroides	Firmicutes	Clostridiaceae	0	0	0.00873973	0	0.363217
Caulobacter sp	Proteobacteria	Caulobacteraceae	0	0	0	0	ND
Lactobacillus gastricus	Firmicutes	Lactobacillaceae	0	0	0	0	ND
Lactobacillus coleohominis	Firmicutes	Lactobacillaceae	0	0	0	0	ND
Streptococcus mutans	Firmicutes	Streptococcaceae	0	0	0	0	ND
Prevotella shahii	Bacteroidetes	Prevotellaceae	0	0	0	0	ND
Streptococcus peroris	Firmicutes	Streptococcaceae	0	0	0	0	ND
Citrobacter freundii	Proteobacteria	Enterobacteriaceae	0	0	0	0	ND
Eubacterium uniforme	Firmicutes	Ruminococcaceae	0	0	0	0	ND
Gemella haemolysans	Firmicutes	Gemellaceae	0	0	0	0	ND
Dialister invisus	Firmicutes	Veillonellaceae	0	0	0	0	ND
Streptococcus australis	Firmicutes	Streptococcaceae	0	0	0	0	ND
Staphylococcus caprae	Firmicutes	Staphylococcaceae	0	0	0	0	ND
Erysipelothrix inopinata	Firmicutes	Erysipelotrichaceae	0	0	0	0	ND
Tepidibacter formicigenes	Firmicutes	Peptostreptococcaceae	0	0	0.00618544	0.0165973	0.363217
Streptococcus dysgalactiae	Firmicutes	Streptococcaceae	0	0	0.00309272	0.00829864	0.363217
Pseudonocardia sp	Actinobacteria	Pseudonocardiaceae	0	0	0	0	ND
Tindallia texcoconensis	Proteobacteria	Halothiobacillaceae	0	0	0	0	ND
Pedobacter rhizospharae	Bacteroidetes	Sphingobacteriaceae	0	0	0	0	ND
Bacteroides fluxus	Bacteroidetes	Bacteroidaceae	0.012282	0.021273	0	0	0.42265
Prevotella melaninogenica	Bacteroidetes	Prevotellaceae	0	0	0	0	ND
Sphingobacterium siyangense	Bacteroidetes	Sphingobacteriaceae	0	0	0	0	ND
Leuconostoc citreum	Firmicutes	Leuconostocaceae	0	0	0	0	ND
Mitsuokella jalaludinii	Firmicutes	Veillonellaceae	0	0	0	0	ND
Mitsuokella multacida	Firmicutes	Veillonellaceae	0	0	0	0	ND
Mitsuokella sp	Firmicutes	Veillonellaceae	0	0	0	0	ND
Skermanella sp	Proteobacteria	Rhodospirillaceae	0	0	0	0	ND
Sporichthya sp	Actinobacteria	Sporichthyaceae	0	0	0	0	ND
Pediococcus pentosaceus	Firmicutes	Lactobacillaceae	0	0	0	0	ND
Salmonella enterica	Proteobacteria	Enterobacteriaceae	0	0	0	0	ND
Pediococcus sp	Firmicutes	Lactobacillaceae	0	0	0	0	ND
Streptococcus agalactiae	Firmicutes	Streptococcaceae	0	0	0	0	ND
Streptococcus suis	Firmicutes	Streptococcaceae	0	0	0	0	ND
Kocuria kristinae	Actinobacteria	Micrococcaceae	0	0	0	0	ND
Sinorhizobium sp	Proteobacteria	Rhizobiaceae	0	0	0	0	ND
Natronincola histidinovorans	Firmicutes	Halobacteroidaceae	0	0	0	0	ND
Anaerococcus vaginalis	Firmicutes	Tissierellaceae	0	0	0	0	ND
Bifidobacterium longum	Actinobacteria	Bifidobacteriaceae	0	0	0	0	ND
Enterococcus mundtii	Firmicutes	Enterococcaceae	0	0	0	0	ND
Oscillochloris sp	Chloroflexi	Oscillochloridaceae	0	0	0	0	ND
Enterobacter aerogenes	Proteobacteria	Enterobacteriaceae	0	0	0	0	ND
Treponema sp	Spirochaetes	Spirochaetaceae	0	0	0	0	ND
Anoxybacillus flavithermus	Firmicutes	Bacillaceae	0	0	0	0	ND
Prevotella bergensis	Bacteroidetes	Prevotellaceae	0	0	0	0	ND
Xanthomonas sp	Proteobacteria	Xanthomonadaceae	0	0	0	0	ND
Rathayibacter tritici	Actinobacteria	Microbacteriaceae	0	0	0	0	ND
Salinicoccus roseus	Firmicutes	Staphylococcaceae	0	0	0	0	ND
Lactobacillus panis	Firmicutes	Lactobacillaceae	0	0	0	0	ND
Erysipelothrix muris	Firmicutes	Erysipelotrichaceae	0	0	0	0	ND
Lactobacillus secaliphilus	Firmicutes	Lactobacillaceae	0	0	0	0	ND
Staphylococcus lentus	Firmicutes	Staphylococcaceae	0	0	0	0	ND
Comamonas sp	Proteobacteria	Comamonadaceae	0	0	0	0	ND
Leptotrichia sp	Fusobacteria	Leptotrichiaceae	0	0	0	0	ND
Microbacterium aerolatum	Actinobacteria	Microbacteriaceae	0	0	0	0	ND
Porphyromonas circumdentaria	Bacteroidetes	Porphyromonadaceae	0	0	0	0	ND
Fluviicola sp	Bacteroidetes	Cryomorphaceae	0	0	0	0	ND
Desulfotomaculum geothermicum	Firmicutes	Peptococcaceae	0	0	0	0	ND
Veillonella atypica	Firmicutes	Veillonellaceae	0	0	0	0	ND
Marispirillum indicum	Proteobacteria	Mariprofundaceae	0	0	0	0	ND
Bradyrhizobium sp	Proteobacteria	Bradyrhizobiaceae	0	0	0	0	ND
Clostridium proteolyticum	Firmicutes	Clostridiaceae	0	0	0	0	ND
Pelotomaculum sp	Firmicutes	Peptococcaceae	0	0	0	0	ND
Roseiflexus castenholzii	Chloroflexi	Roseiflexaceae	0	0	0	0	ND
Solibacter sp	Firmicutes	Planococcaceae	0	0	0	0	ND
Anoxybacillus toebii	Firmicutes	Bacillaceae	0	0	0	0	ND
Kingella sp	Proteobacteria	Neisseriaceae	0	0	0	0	ND
Rathayibacter iranicus	Actinobacteria	Microbacteriaceae	0	0	0	0	ND
Serratia liquefaciens	Proteobacteria	Enterobacteriaceae	0	0	0	0	ND
Shigella sonnei	Proteobacteria	Shewanellaceae	0	0	0	0	ND
Photobacterium sp	Proteobacteria	Vibrionaceae	0	0	0	0	ND
Prevotella oralis	Bacteroidetes	Prevotellaceae	0	0	0	0	ND
Pediococcus stilesii	Firmicutes	Lactobacillaceae	0	0	0	0	ND
Sutterella sanguinus	Proteobacteria	Alcaligenaceae	0	0	0	0	ND
Bifidobacterium adolescentis	Actinobacteria	Bifidobacteriaceae	0	0	0	0	ND
Lysinibacillus fusiformis	Firmicutes	Planococcaceae	0	0	0.00309272	0.00829864	0.363217
Pseudoramibacter alactolyticus	Actinobacteria	Pseudonocardiaceae	0	0	0	0	ND
Vibrio sp	Proteobacteria	Vibrionaceae	0	0	0	0	ND
* : % of total sequences, # unpaired Student's t test, ND: not determined
